# Supplementary material for: The Variation in Chemical Composition and Source Apportionment of PM2.5 before, during, and after COVID-19 Restrictions in Zhengzhou, China
Source: Toxics. 2024 Jan 17;12(1):81. doi: 10.3390/toxics12010081 (PMC10819188; doi:10.3390/toxics12010081)
Supplement: Supplementary file 1 [file toxics-12-00081-s001.zip]

Archive with 1 entries (1 files):
- toxics-2785921-supplementary.pdf
